# Supplementary material for: Experiences and involvement of family members in transfer decisions from nursing home to hospital: a systematic review of qualitative research
Source: BMC Geriatr. 2019 Jun 4;19:155. doi: 10.1186/s12877-019-1170-7 (PMC6549333; doi:10.1186/s12877-019-1170-7)
Supplement: Supplementary file 1 — Literature search strategy. (XLSX 12 kb) [file 12877_2019_1170_MOESM1_ESM.xlsx]

## Sheet: Tabelle1
		Search terms
	Context	((nursing home[MeSH Terms] OR "nursing home"[Title/Abstract] OR "nursing homes"[Title/Abstract] OR "nursing facility"[Title/Abstract] OR "nursing facilities"[Title/Abstract] OR "long-term care"[Title/Abstract] OR "long-term care facility"[Title/Abstract] OR "long-term care facilities"[Title/Abstract] OR "aged care"[Title/Abstract] OR "care home"[Title/Abstract] OR "care homes"[Title/Abstract] OR …
		AND
Medline via PubMed	Phenomenon of interest	(((hospitalization[MeSH Terms]) AND (hospitaliz*[Title/Abstract] OR hospitalis*[Title/Abstract])) OR (((hospital[Title/Abstract] OR hospitals[Title/Abstract])) AND (admit*[Title/Abstract] OR admis*[Title/Abstract] OR transfer*[Title/Abstract] OR refer*[Title/Abstract] OR transition[Title/Abstract])) OR (("acute care"[Title/Abstract]) AND (admit*[Title/Abstract] OR admis*[Title/Abstract] OR transf…
		AND
	Population	(family OR families OR relative* OR surrogate* OR dependant* OR guardian* OR representative* OR custodian* OR prox* OR spouse* OR partner* OR husband* OR wife OR wives OR child* OR daughter* OR son* OR "son-in-law" OR "daughter-in-law"))
	Context	(TITLE-ABS("nursing home" OR "nursing homes" OR "nursing facility" OR "nursing facilities" OR "long-term care" OR "long-term care facility" OR "long-term care facilities" OR "aged care" OR "care home" OR "care homes" OR "home for the aged" OR "homes for the aged" OR "institutional care" OR "residential care"))
		AND
SCOPUS Ebsco	Phenomenon of interest	((TITLE-ABS(hospitalis* OR hospitaliz*)) OR ((TITLE-ABS(hospital) AND TITLE-ABS(admit* OR admis* OR transfer* OR refer* OR transition))) OR ((TITLE-ABS("acute care") AND TITLE-ABS(admit* OR admis* OR transfer* OR refer* OR transition))) OR ((TITLE-ABS(emergency) AND TITLE-ABS(admit* OR admis* OR transfer* OR refer* OR transition))))
		AND
	Population	(TITLE-ABS(family OR relative* OR surrogate* OR dependant* OR guardian* OR representative* OR custodian* OR prox* OR spouse* OR partner* OR husband* OR wife OR wives OR child* OR daughter* OR son* OR "son-in-law" OR "daughter-in-law"))
	Context	( MH "nursing homes" OR TI ( “nursing home” OR “nursing homes” OR "nursing facility" OR “nursing facilities” OR "long-term care" OR "long-term care facility" OR "long-term care facilities" OR "aged care" OR "care home" OR "care homes” OR "home for the aged" OR “homes for the aged” OR "institutional care" OR "residential care" ) ) OR ( MH "nursing homes" OR AB ( “nursing home” OR “nursing homes” O…
		AND
CINAHL	Phenomenon of interest	( MH hospitalization OR TI ( hospitalis* OR hospitaliz* ) OR MH hospitalization OR AB ( hospitalis* OR hospitaliz* ) ) OR ( ( TI ( hospital OR hospitals ) AND TI ( admit* OR admis* OR transfer* OR refer* OR transition ) ) OR ( AB ( hospital OR hospitals ) AND AB ( admit* OR admis* OR transfer* OR refer* OR transition ) ) ) OR ( ( TI "acute care" AND TI ( admit* OR admis* OR transfer* OR refer* OR…
		AND
	Population	( TI family OR relative* OR surrogate* OR dependant* OR guardian* OR representative* OR custodian* OR prox* OR spouse* OR partner* OR husband* OR wife OR wives OR child* OR daughter* OR son* OR “son-in-law” OR “daughter-in-law” ) OR ( AB family OR relative* OR surrogate* OR dependant* OR guardian* OR representative* OR custodian* OR prox* OR spouse* OR partner* OR husband* OR wife OR wives OR chi…
