# Supplementary material for: Experiences and involvement of family members in transfer decisions from nursing home to hospital: a systematic review of qualitative research
Source: BMC Geriatr. 2019 Jun 4;19:155. doi: 10.1186/s12877-019-1170-7 (PMC6549333; doi:10.1186/s12877-019-1170-7)
Supplement: Supplementary file 2 — Results of JBI critical appraisal. (XLSX 13 kb) [file 12877_2019_1170_MOESM2_ESM.xlsx]

## Sheet: Tabelle1
Criteria	Abrahamson et al. (2016)	Arendts et al. (2015)	Arendts et al. (2010)	Dreyer et al. (2009)	Carusone et al. (2006)	Kayser-Jones et al. (1989)	Robinson et al. (2012)	Tappen et al. (2017)	van Soest-Poortvliet et al. (2015)	Waldrop et al. (2011)
				et al. (2009)				et al. (2017)
Is there congruity between the stated philosophical perspective and the research methodology?	U	U	U	U	U	U	U	Y	U	Y
Is there congruity between the research methodology and the research question or objectives?	Y	Y	Y	Y	Y	Y	Y	Y	Y	Y
Is there congruity between the research methodology and the methods used to collect data?	Y	Y	Y	Y	Y	Y	Y	Y	Y	Y
Is there congruity between the research methodology and the representation and analysis of data?	Y	N	Y	Y	Y	U	Y	Y	Y	Y
Is there congruity between the research methodology and the interpretation of results?	Y	Y	Y	Y	Y	Y	Y	Y	Y	Y
Is there a statement locating the researcher culturally or theoretically?	N	N	Y	N	N	N	N	N	N	Y
Is the influence of the researcher on the research, and vice-versa, addressed?	N	N	N	N	N	N	N	N	N	N
Are participants, and their voices, adequately represented?	Y	Y	Y	Y	Y	N	Y	Y	Y	Y
Is the research ethical according to current criteria or, for recent studies, and is there evidence of ethical approval by an appropriate body?	Y	Y	Y	Y	Y	N	Y	Y	Y	Y
Do the conclusions drawn in the research report flow from the analysis, or interpretation, of the data?	Y	Y	Y	Y	Y	Y	Y	Y	Y	Y
total YES (n)	7/10	6/10	8/10	7/10	7/10	4/10	7/10	8/10	7/10	9/10
total YES (%)	0.7	0.6	0.8	0.7	0.7	0.4	0.7	0.8	0.7	0.9
Y= Yes; N= No; U=Unclear
