# Supplementary material for: Experiences and involvement of family members in transfer decisions from nursing home to hospital: a systematic review of qualitative research
Source: BMC Geriatr. 2019 Jun 4;19:155. doi: 10.1186/s12877-019-1170-7 (PMC6549333; doi:10.1186/s12877-019-1170-7)
Supplement: Supplementary file 3 — List of excluded studies. (XLSX 9634 kb) [file 12877_2019_1170_MOESM3_ESM.xlsx]

## Sheet: Tabelle1
List of excluded studies and reasons for exclusion (after full-text screening)
Reference	Reason for exclusion
Arendts G, Jan S, Beck MJ et al. Preferences for the emergency department or alternatives for older people in aged care: a discrete choice experiment. Age Ageing. 2017;46(1):124-9.	no qualitative/mixed-methods design
Arendts G, Quine S, Howard K. Decision to transfer to an emergency department from residential aged care: a systematic review of qualitative research. Geriatr Gerontol Int. 2013;13(4):825-33.	no qualitative/mixed-methods design
Biola H, Sloane PD, Williams CS et al. Preferences versus practice: life-sustaining treatments in last months of life in long-term care. J Am Med Dir Assoc. 2010;11(1):42-51.	no insight into decision-making process
Bottrell MM, O'Sullivan J F, Robbins MA et al. Transferring dying nursing home residents to the hospital: DON perspectives on the nurse's role in transfer decisions. Geriatr Nurs. 2001;22(6):313-7.	no family members interviewed
Cardona-Morrell M, Kim JCH, Brabrand M et al. What is inappropriate hospital use for elderly people near the end of life? A systematic review. Eur J Intern Med. 2017;42:39-50.	no qualitative/mixed-methods design
Choudhry NK, Ma J, Rasooly I et al. Long-term care facility policies on life-sustaining treatments and advance directives in Canada. J Am Geriatr Soc. 1994;42(11):1150-3.	no qualitative/mixed-methods design
Cogen R, Patterson B, Chavin S et al. Surrogate decision-maker preferences for medical care of severely demented nursing home patients. Arch Intern Med. 1992;152(9):1885-8.	no qualitative/mixed-methods design
Cohen AB, Knobf MT, Fried TR. Do-Not-Hospitalize Orders in Nursing Homes: "Call the Family Instead of Calling the Ambulance". J Am Geriatr Soc. 2017;65(7):1573-7.	no family members interviewed
Cohen-Mansfield J, Lipson S. Medical staff's decision-making process in the nursing home. J Gerontol A Biol Sci Med Sci. 2003;58(3):271-8.	no qualitative/mixed-methods design
Dreyer A, Forde R, Nortvedt P. Life-prolonging treatment in nursing homes: how do physicians and nurses describe and justify their own practice? J Med Ethics. 2010;36(7):396-400.	no family members interviewed
Dwyer T, Craswell A, Rossi D et al. Evaluation of an aged care nurse practitioner service: quality of care within a residential aged care facility hospital avoidance service. BMC Health Serv Res. 2017;17(1):33.	no insight into decision-making process
Fulton AT, Rhodes-Kropf J, Corcoran AM et al. Palliative care for patients with dementia in long-term care. Clin Geriatr Med. 2011;27(2):153-70.	no qualitative/mixed-methods design
Gerety MB, Chiodo LK, Kanten DN et al. Medical treatment preferences of nursing home residents: relationship to function and concordance with surrogate decision-makers. J Am Geriatr Soc. 1993;41(9):953-60.	no qualitative/mixed-methods design
Gessert CE, Elliott BA, Peden-McAlpine C. Family decision-making for nursing home residents with dementia: rural-urban differences. J Rural Health. 2006;22(1):1-8.	no insight into decision-making process
Givens JL, Kiely DK, Carey K et al. Healthcare proxies of nursing home residents with advanced dementia: decisions they confront and their satisfaction with decision-making. J Am Geriatr Soc. 2009;57(7):1149-55.	no qualitative/mixed-methods design
Hirakawa Y, Masuda Y, Kuzuya M et al. [Decision-making factors regarding resuscitate and hospitalize orders by families of elderly persons on admission to a Japanese long-term care hospital]. Nihon Ronen Igakkai Zasshi. 2007;44(4):497-502.	no translation possible
Horntvedt ME, Romoren M, Solvoll BA. Ethical problems related to intravenous fluids in nursing homes. Nurs Ethics. 2014;21(8):890-901.	no family members interviewed
Jablonski R. Making the Decision to Transfer an Elder from the Nursing Home to the Emergency Department: The Experience of Key Decision Makers; 2003.	no fulltext existing
Jablonski RA, Utz SW, Steeves R et al. Decisions about transfer from nursing home to emergency department. J Nurs Scholarsh. 2007;39(3):266-72.	no family members interviewed
Katz TF, Walke LM, Suri R et al. Goals of care for hospitalized nursing home residents. J Am Geriatr Soc. 2001;49(6):837-8.	no qualitative/mixed-methods design
Konings JW, Danse JA, Wendte JF et al. [Hospital admission of nursing home patients considered but not carried out: role of the nursing home physician and the involved parties and various differences with realized hospital admissions]. Tijdschr Gerontol Geriatr. 1996;27(5):197-205.	no family members interviewed
Konings JW, Wendte JF, Danse JA et al. [Who decides on hospital admission of nursing home patients?]. Ned Tijdschr Geneeskd. 1994;138(53):2660-4.	no family members interviewed
Laging B, Ford R, Bauer M et al. A meta-synthesis of factors influencing nursing home staff decisions to transfer residents to hospital. J Adv Nurs. 2015;71(10):2224-36.	no qualitative/mixed-methods design
Lamb G, Tappen R, Diaz S et al. Avoidability of hospital transfers of nursing home residents: perspectives of frontline staff. J Am Geriatr Soc. 2011;59(9):1665-72.	no family members interviewed
Lopez RP. Decision-making for acutely ill nursing home residents: nurses in the middle. J Adv Nurs. 2009;65(5):1001-9.	no family members interviewed
Palan Lopez R, Mitchell SL, Givens JL. Preventing Burdensome Transitions of Nursing Home Residents with Advanced Dementia: It's More than Advance Directives. J Palliat Med. 2017;20(11):1205-9.	no family members interviewed
Maust DT, Blass DM, Black BS et al. Treatment decisions regarding hospitalization and surgery for nursing home residents with advanced dementia: the CareAD Study. Int Psychogeriatr. 2008;20(2):406-18.	no insight into decision-making process
McDermott C, Coppin R, Little P et al. Hospital admissions from nursing homes: a qualitative study of GP decision making. Br J Gen Pract. 2012;62(601):e538-45.	no family members interviewed
Moe C, Schroll M. What degree of medical treatment do nursing home residents want in case of life-threatening disease? Age Ageing. 1997;26(2):133-7.	no insight into decision-making process
Murphy-Jones G, Timmons S. Paramedics' experiences of end-of-life care decision making with regard to nursing home residents: an exploration of influential issues and factors. Emerg Med J. 2016;33(10):722-6.	no family members interviewed
Peterson-DeVries C. MUnnecessary Hospitalizations of Nursing Home Residents: A Grounded Theory Study; 2017	no fulltext existing
Powell C, Blighe A, Froggatt K et al. Family involvement in timely detection of changes in health of nursing homes residents: A qualitative exploratory study. J Clin Nurs. 2018;27(1-2):317-27.	no insight into decision-making process
Rabins PV, Hicks KL, Black BS. Medical Decisions Made by Surrogates for Persons with Advanced Dementia within Weeks or Months of Death. AJOB Prim Res. 2011;2(4):61-5.	no insight into decision-making process
Shanley C, Whitmore E, Conforti D et al. Decisions about transferring nursing home residents to hospital: highlighting the roles of advance care planning and support from local hospital and community health services. J Clin Nurs. 2011;20(19-20):2897-906.	no family members interviewed
Stephens C, Halifax E, Bui N et al. Provider Perspectives on the Influence of Family on Nursing Home Resident Transfers to the Emergency Department: Crises at the End of Life. Curr Gerontol Geriatr Res. 2015;2015:893062.	no family members interviewed
Tappen RM, Worch SM, Elkins D et al. Remaining in the nursing home versus transfer to acute care: resident, family, and staff preferences. J Gerontol Nurs. 2014;40(10):48-57.	no insight into decision-making process
Thoresen L, Lillemoen L. "I just think that we should be informed" a qualitative study of family involvement in advance care planning in nursing homes. BMC Med Ethics. 2016;17(1):72.	no insight into decision-making process
Trahan LM, Spiers JA, Cummings GG. Decisions to Transfer Nursing Home Residents to Emergency Departments: A Scoping Review of Contributing Factors and Staff Perspectives. J Am Med Dir Assoc. 2016;17(11):994-1005.	no qualitative/mixed-methods design
Tsai HH, Tsai YF, Huang HL. Nursing home nurses' experiences of resident transfers to the emergency department: no empathy for our work environment difficulties. J Clin Nurs. 2016;25(5-6):610-8.	no family members interviewed
